# Supplementary material for: Hand2 delineates mesothelium progenitors and is reactivated in mesothelioma
Source: Nat Commun. 2022 Mar 30;13:1677. doi: 10.1038/s41467-022-29311-7 (PMC8967825; doi:10.1038/s41467-022-29311-7)
Supplement: Supplementary file 8 — Supplementary Table 1 [file 41467_2022_29311_MOESM8_ESM.xlsx]

## Sheet: data
BAP1	BAP1						NF2							CDKN2A
TCGA-3H-AB3S	M				TCGA-3H-AB3S		WT					TCGA-3H-AB3S		M	4 groups possible stratification
TCGA-LK-A4NW	M				TCGA-LK-A4NW		WT					TCGA-LK-A4NW		M
TCGA-LK-A4O2	M				TCGA-LK-A4O2		WT					TCGA-LK-A4O2		M		WT	wild-type
TCGA-LK-A4O5	M				TCGA-LK-A4O5		M					TCGA-LK-A4O5		M		M	mutated
TCGA-LK-A4O7	M				TCGA-LK-A4O7		M					TCGA-LK-A4O7		M
TCGA-MQ-A4LM	M				TCGA-MQ-A4LM		M					TCGA-MQ-A4LM		M
TCGA-SC-A6LM	M				TCGA-SC-A6LM		WT					TCGA-SC-A6LM		M
TCGA-SC-A6LQ	M				TCGA-SC-A6LQ		WT					TCGA-SC-A6LQ		M
TCGA-TS-A7P1	M				TCGA-TS-A7P1		M					TCGA-TS-A7P1		M
TCGA-UD-AABZ	M				TCGA-UD-AABZ		M					TCGA-UD-AABZ		M
TCGA-UD-AAC4	M				TCGA-UD-AAC4		WT					TCGA-UD-AAC4		M
TCGA-UD-AAC5	M				TCGA-UD-AAC5		M					TCGA-UD-AAC5		M
TCGA-UT-A88D	M				TCGA-UT-A88D		M					TCGA-UT-A88D		M
TCGA-XT-AASU	M				TCGA-XT-AASU		M					TCGA-XT-AASU		M
TCGA-ZN-A9VW	M				TCGA-ZN-A9VW		M					TCGA-ZN-A9VW		M
TCGA-3U-A98F	WT				TCGA-3U-A98F		M					TCGA-3U-A98F		M
TCGA-LK-A4O0	WT				TCGA-LK-A4O0		WT					TCGA-LK-A4O0		M
TCGA-MQ-A4LJ	WT				TCGA-MQ-A4LJ		WT					TCGA-MQ-A4LJ		M
TCGA-SC-A6LN	WT				TCGA-SC-A6LN		M					TCGA-SC-A6LN		M
TCGA-SC-A6LP	WT				TCGA-SC-A6LP		M					TCGA-SC-A6LP		M
TCGA-SH-A9CT	WT				TCGA-SH-A9CT		M					TCGA-SH-A9CT		M
TCGA-SH-A9CU	WT				TCGA-SH-A9CU		WT					TCGA-SH-A9CU		M
TCGA-TS-A7P6	WT				TCGA-TS-A7P6		WT					TCGA-TS-A7P6		M
TCGA-TS-A8AY	WT				TCGA-TS-A8AY		WT					TCGA-TS-A8AY		M
TCGA-YS-A95B	WT				TCGA-YS-A95B		M					TCGA-YS-A95B		M
TCGA-3H-AB3K	M				TCGA-3H-AB3K		M					TCGA-3H-AB3K		WT
TCGA-3H-AB3T	M				TCGA-3H-AB3T		WT					TCGA-3H-AB3T		WT
TCGA-3H-AB3U	M				TCGA-3H-AB3U		WT					TCGA-3H-AB3U		WT
TCGA-3U-A98E	M				TCGA-3U-A98E		WT					TCGA-3U-A98E		WT
TCGA-3U-A98H	M				TCGA-3U-A98H		M					TCGA-3U-A98H		WT
TCGA-MQ-A4KX	M				TCGA-MQ-A4KX		WT					TCGA-MQ-A4KX		WT
TCGA-MQ-A4LC	M				TCGA-MQ-A4LC		WT					TCGA-MQ-A4LC		WT
TCGA-SH-A7BD	M				TCGA-SH-A7BD		WT					TCGA-SH-A7BD		WT
TCGA-TS-A7OU	M				TCGA-TS-A7OU		WT					TCGA-TS-A7OU		WT
TCGA-TS-A7PB	M				TCGA-TS-A7PB		WT					TCGA-TS-A7PB		WT
TCGA-UT-A88C	M				TCGA-UT-A88C		WT					TCGA-UT-A88C		WT
TCGA-ZN-A9VU	M				TCGA-ZN-A9VU		WT					TCGA-ZN-A9VU		WT
TCGA-ZN-A9VV	M				TCGA-ZN-A9VV		M					TCGA-ZN-A9VV		WT
TCGA-3H-AB3X	WT				TCGA-3H-AB3X		WT					TCGA-3H-AB3X		WT
TCGA-3U-A98J	WT				TCGA-3U-A98J		WT					TCGA-3U-A98J		WT
TCGA-LK-A4O6	WT				TCGA-LK-A4O6		WT					TCGA-LK-A4O6		WT
TCGA-MQ-A6BQ	WT				TCGA-MQ-A6BQ		WT					TCGA-MQ-A6BQ		WT
TCGA-MQ-A6BR	WT				TCGA-MQ-A6BR		M					TCGA-MQ-A6BR		WT
TCGA-NQ-A638	WT				TCGA-NQ-A638		WT					TCGA-NQ-A638		WT
TCGA-SC-A6LR	WT				TCGA-SC-A6LR		WT					TCGA-SC-A6LR		WT
TCGA-SC-AA5Z	WT				TCGA-SC-AA5Z		M					TCGA-SC-AA5Z		WT
TCGA-TS-A7OY	WT				TCGA-TS-A7OY		WT					TCGA-TS-A7OY		WT
TCGA-TS-A7P0	WT				TCGA-TS-A7P0		WT					TCGA-TS-A7P0		WT
TCGA-TS-A7P3	WT				TCGA-TS-A7P3		WT					TCGA-TS-A7P3		WT
TCGA-TS-A7P8	WT				TCGA-TS-A7P8		WT					TCGA-TS-A7P8		WT
TCGA-TS-A8AV	WT				TCGA-TS-A8AV		WT					TCGA-TS-A8AV		WT
TCGA-UD-AAC7	WT				TCGA-UD-AAC7		M					TCGA-UD-AAC7		WT
TCGA-UT-A88G	WT				TCGA-UT-A88G		WT					TCGA-UT-A88G		WT
TCGA-UT-A97Y	WT				TCGA-UT-A97Y		M					TCGA-UT-A97Y		WT
