# Supplementary material for: Hand2 delineates mesothelium progenitors and is reactivated in mesothelioma
Source: Nat Commun. 2022 Mar 30;13:1677. doi: 10.1038/s41467-022-29311-7 (PMC8967825; doi:10.1038/s41467-022-29311-7)
Supplement: Supplementary file 10 — Source Data [file 41467_2022_29311_MOESM10_ESM.zip]

Archive with 9 entries (5 files):
- Source Data Prummel et al Mesothelium/
- Source Data Prummel et al Mesothelium/Source Data Figure 6/
- Source Data Prummel et al Mesothelium/Source Data Figure 6/Figure6_Prummel et al.xlsx
- Source Data Prummel et al Mesothelium/Source Data Figure 7B/
- Source Data Prummel et al Mesothelium/Source Data Figure 7B/Figure7B_Prummel et al Rehrauer18.xlsx
- Source Data Prummel et al Mesothelium/Source Data Figure 7F/
- Source Data Prummel et al Mesothelium/Source Data Figure 7F/Figure7F_Cancer_Type_Detailed_together with TCGAversion3b.txt
- Source Data Prummel et al Mesothelium/Source Data Figure 7F/Figure7F_mRNA Expression, RSEM (Batch normalized from Illumina HiSeq_RNASeqV2)_version3_Figure7F.txt
- Source Data Prummel et al Mesothelium/Source Data Figure 7F/Figure7F_TCGA_meso_version3b.xlsx
