# Supplementary material for: Hand2 delineates mesothelium progenitors and is reactivated in mesothelioma
Source: Nat Commun. 2022 Mar 30;13:1677. doi: 10.1038/s41467-022-29311-7 (PMC8967825; doi:10.1038/s41467-022-29311-7)
Supplement: Supplementary file 10 — Source Data [file 41467_2022_29311_MOESM10_ESM.zip › Source Data Prummel et al Mesothelium/Source Data Figure 6/Figure6_Prummel et al.xlsx]

## Sheet: Sheet1
n (total)
days	group A		group B
	wt		hand2 MO
1	751	605	433	370	142	403
2	1218	941	887	752	872	714
3	1598		1199	719
n (trunk)
days	group A		group B
days	wt		hand2 MO
1	204	264	100	125
2	536	713	178	156	124	209
3	442		149	237
