# Supplementary material for: Hand2 delineates mesothelium progenitors and is reactivated in mesothelioma
Source: Nat Commun. 2022 Mar 30;13:1677. doi: 10.1038/s41467-022-29311-7 (PMC8967825; doi:10.1038/s41467-022-29311-7)
Supplement: Supplementary file 10 — Source Data [file 41467_2022_29311_MOESM10_ESM.zip › Source Data Prummel et al Mesothelium/Source Data Figure 7B/Figure7B_Prummel et al Rehrauer18.xlsx]

## Sheet: Figure7B_Prummel et al Rehrauer
gene	sham	sham	sham	sham	sham	sham	sham	sham	crocid	crocid	crocid	crocid	crocid	crocid	crocid tum	crocid tum	crocid tum	crocid tum	crocid tum
Eomes	0	0	0	5.598	1.561	1.257	2.605	0	2.055	4.23	0	8.748	9.528	4.198	3.981	36.47	0	22.81	35.55
Hand2	0	8.528	4.302	3.359	6.243	0	7.815	1.464	8.221	28.2	9.592	14.22	137.2	13.64	517.3	37.98	189.3	75.14	20.49
Meis3	0	1.421	1.434	0	0	0	2.605	0	4.111	2.82	0	4.374	4.764	2.099	1.99	3.545	33.64	15.21	13.26
Gata4	1.513	0	0	6.499	4.667	0	0	0	2.947	2.817	4.106	6.557	7.342	37.14	37.63	149.1	185.4	339.3	214.7
Gata5	6.053	25.51	1.12	18.2	4.667	17.17	3.756	14.6	86.21	122.5	49.27	156.3	210.8	83.79	57.81	192.4	50.99	93.32	74.82
Gata6	13.62	63.79	68.32	74.09	15.56	60.11	13.77	40.87	114.2	104.2	123.2	206.5	255.9	324.7	515.4	1344	528.5	878.4	720.3
Foxf1	3.027	5.67	0	6.499	4.667	0	1.252	0	11.79	5.634	8.212	13.11	10.49	22.85	126	102	293.1	304.9	335.2
Gata1	0	0	0	0	0	0	0	0	0	4.226	2.053	4.371	2.098	0	18.54	4.888	6.181	14.04	0
Gata2	57.51	31.18	36.96	35.1	62.23	25.76	40.06	33.57	28	42.26	22.58	25.13	35.66	10.47	112.4	95.98	47.39	42.13	99.76
Gata3	4.54	12.76	6.72	9.099	1.556	5.724	1.252	10.22	7.368	9.86	18.48	21.86	14.68	34.28	4.363	78.88	52.02	115.5	56.57
Lmo2	48.69	110.9	96.07	94.05	63.99	66.62	70.34	83.46	306.2	239.7	205.1	250.4	138.2	177.4	148.4	518.6	293	454.9	706.8
Nf2	1683	1592	1649	1526	1413	1440	1849	1730	1195	1055	1107	1177	1091	1167	873.7	1073	445.5	534.1	572.4
Bap1	1733	1256	1393	1310	1540	1588	1718	1546	1356	1180	1236	1179	986.9	1059	565.6	799.7	615	655	599.2
Wt1	36.32	116.2	64.96	161.2	80.9	118.8	31.3	43.79	238	346.5	332.6	412	513.9	548.5	601	2578	903.9	1304	1319
Msln	155.9	551.4	319.2	906	286.3	772.8	116.4	429.1	1975	2876	2035	2304	3378	1796	5168	21910	5386	6394	6637
Tubb4a	12.11	14.17	11.2	9.099	7.779	12.88	26.29	8.758	9.579	7.043	6.159	13.11	10.49	12.38	0	19.77	12.88	29.44	13.38
