# Supplementary material for: Hand2 delineates mesothelium progenitors and is reactivated in mesothelioma
Source: Nat Commun. 2022 Mar 30;13:1677. doi: 10.1038/s41467-022-29311-7 (PMC8967825; doi:10.1038/s41467-022-29311-7)
Supplement: Supplementary file 10 — Source Data [file 41467_2022_29311_MOESM10_ESM.zip › Source Data Prummel et al Mesothelium/Source Data Figure 7F/Figure7F_mRNA Expression, RSEM (Batch normalized from Illumina HiSeq_RNASeqV2)_version3_Figure7F.txt]

STUDY_ID	meso_tcga_pan_can_atlas_2018	meso_tcga_pan_can_atlas_2018	meso_tcga_pan_can_atlas_2018	meso_tcga_pan_can_atlas_2018	meso_tcga_pan_can_atlas_2018	meso_tcga_pan_can_atlas_2018	meso_tcga_pan_can_atlas_2018	meso_tcga_pan_can_atlas_2018	meso_tcga_pan_can_atlas_2018	meso_tcga_pan_can_atlas_2018	meso_tcga_pan_can_atlas_2018	meso_tcga_pan_can_atlas_2018	meso_tcga_pan_can_atlas_2018	meso_tcga_pan_can_atlas_2018	meso_tcga_pan_can_atlas_2018	meso_tcga_pan_can_atlas_2018	meso_tcga_pan_can_atlas_2018	meso_tcga_pan_can_atlas_2018	meso_tcga_pan_can_atlas_2018	meso_tcga_pan_can_atlas_2018	meso_tcga_pan_can_atlas_2018	meso_tcga_pan_can_atlas_2018	meso_tcga_pan_can_atlas_2018	meso_tcga_pan_can_atlas_2018	meso_tcga_pan_can_atlas_2018	meso_tcga_pan_can_atlas_2018	meso_tcga_pan_can_atlas_2018	meso_tcga_pan_can_atlas_2018	meso_tcga_pan_can_atlas_2018	meso_tcga_pan_can_atlas_2018	meso_tcga_pan_can_atlas_2018	meso_tcga_pan_can_atlas_2018	meso_tcga_pan_can_atlas_2018	meso_tcga_pan_can_atlas_2018	meso_tcga_pan_can_atlas_2018	meso_tcga_pan_can_atlas_2018	meso_tcga_pan_can_atlas_2018	meso_tcga_pan_can_atlas_2018	meso_tcga_pan_can_atlas_2018	meso_tcga_pan_can_atlas_2018	meso_tcga_pan_can_atlas_2018	meso_tcga_pan_can_atlas_2018	meso_tcga_pan_can_atlas_2018	meso_tcga_pan_can_atlas_2018	meso_tcga_pan_can_atlas_2018	meso_tcga_pan_can_atlas_2018	meso_tcga_pan_can_atlas_2018	meso_tcga_pan_can_atlas_2018	meso_tcga_pan_can_atlas_2018
SAMPLE_ID	TCGA-3H-AB3K-01	TCGA-3H-AB3L-01	TCGA-3H-AB3M-01	TCGA-3H-AB3O-01	TCGA-3H-AB3S-01	TCGA-3H-AB3T-01	TCGA-3H-AB3U-01	TCGA-3H-AB3X-01	TCGA-3U-A98D-01	TCGA-3U-A98E-01	TCGA-3U-A98F-01	TCGA-3U-A98G-01	TCGA-3U-A98H-01	TCGA-3U-A98I-01	TCGA-3U-A98J-01	TCGA-LK-A4NW-01	TCGA-LK-A4NY-01	TCGA-LK-A4NZ-01	TCGA-LK-A4O0-01	TCGA-LK-A4O2-01	TCGA-LK-A4O4-01	TCGA-LK-A4O5-01	TCGA-LK-A4O6-01	TCGA-LK-A4O7-01	TCGA-MQ-A4KX-01	TCGA-MQ-A4LC-01	TCGA-MQ-A4LI-01	TCGA-MQ-A4LJ-01	TCGA-MQ-A4LM-01	TCGA-MQ-A4LP-01	TCGA-MQ-A4LV-01	TCGA-MQ-A6BL-01	TCGA-MQ-A6BN-01	TCGA-MQ-A6BQ-01	TCGA-MQ-A6BR-01	TCGA-MQ-A6BS-01	TCGA-NQ-A57I-01	TCGA-NQ-A638-01	TCGA-SC-A6LM-01	TCGA-SC-A6LN-01	TCGA-SC-A6LP-01	TCGA-SC-A6LQ-01	TCGA-SC-A6LR-01	TCGA-SC-AA5Z-01	TCGA-SH-A7BC-01	TCGA-SH-A7BD-01	TCGA-SH-A7BH-01	TCGA-SH-A9CT-01	TCGA-SH-A9CU-01
HAND1	0	0.8541	0	1.9486	0.4958	0	0	0.4751	0	0.5364	0	0	0	0.8889	0	0	0	1.8108	1.1411	0.3694	1.0982	6.5343	0	5.7102	0	0	1.5595	0	0	2.8651	0	0	0	0	0	0	0	0	0	0	0	0	0	0	0	0	2305.63	0.4575	0.678
HAND2	35.3659	31.1733	70.997	13.6402	50.0806	7.8713	15.8494	22.3278	193.689	35.9391	31.6283	208.719	55.7782	112	179.471	60.4713	58.1575	20.8239	8.7486	17.7334	0	30.3844	282.398	104.415	68.6425	49.016	11.9558	92.3404	12.3165	41.0658	51.9818	8.8594	367.864	3.9017	22.5367	8.1574	32.4345	84.7604	116.342	183.757	9.5251	185.944	114.699	31.0448	256.018	553.894	3.4632	24.2452	206.102
MEIS1	89.0244	132.38	170.695	81.3543	165.613	44.9126	736.602	971.971	96.8444	323.452	374.073	523.603	258.313	239.111	596.191	265.007	356.665	614.305	60.0989	62.0671	117.503	125.785	593.82	110.941	437.264	222.8	258.35	113.617	143.693	702.893	70.0077	64.9686	22.9047	53.453	183.962	384.837	379.836	104.657	148.268	234.775	203.731	337.099	42.4292	514.388	285.621	92.2118	19.0476	132.662	461.017
MEIS2	3121.34	3105.37	532.477	503.714	1178.63	471.351	1345.22	922.09	384.657	3192.68	802.811	569.102	1849.89	936	1493.03	2480.21	1253.73	1837.48	279.954	1486.28	99.3837	917.741	4355.99	3499.54	1894.31	3407.35	959.064	1142.13	159.704	541.495	531.555	208.195	806.524	2933.67	1150.94	2262.48	586.167	871.083000000001	1158.01	1018.93	604.313	2586.02	1830.98	918.925	700.065	1513.4	117.749	865.049999999999	575.593
MEIS3	489.024	86.2603	315.71	220.68	251.89	275.958	47.5483	22.3278	608.814	13.4101	455.291	696.933	205.242	322.667	141.634	189.417	421.513	112.268	1563.33	160.709	90.5984	121.211	846.409	880.188	145.628	25.622	341.001	125.957	602.279	236.844	417.95	624.585	253.34	50.3316	365.828	59.501	243.454	153.603	39.5022	444.986	1869.56	159.552	29.8403	177.672	189.655	56.0748	67.5325	129.918	240
MIXL1	0	0.427	0	2.4358	4.4626	1.8521	1.1887	1.9002	0	4.2912	0.3905	2.1666	3.7908	0	1.0226	0.4446	0	4.0742	0.7607	0	0.5491	0	0	0	0	0.7427	1.0396	0.8511	1.6422	0	0	5.4141	0	0.3902	0.5241	13.9155	0.3908	0	1.6234	7.0858	0	0.3999	0.4663	0	0.3253	0	0	0.9149	0
EOMES	6.7073	28.1841	8.6858	894.41	4.4626	103.253	49.5295	51.7815	14.1458	20.3834	3.1238	40.4438	58.4859	8	35.2806	13.7839	8.7494	43.0059	36.8962	10.714	18.1197	35.2852	22.7487	9.7889	67.5048	19.3093	21.3125	31.9149	203.223	2.8651	114.025	171.281	3.4704	29.6528	7.8616	7.6775	7.4248	39.7936	84.9567	11.8096	21.696	56.3831	14.9202	30.5672	55.9532	7.4766	3.4632	8.6917	5.4237
GATA4	101.219	146.899	657.855	15.5888	1356.64	233.823	2463.79	311.164	10.8814	339.545	516.986	115.554	369.327	447.111	1007.8	2658.96	516.727	879.583000000001	194.751	1136.79	2.7454	203.216	1134.3	1742.43	1716.44	17.4527	415.335	2163.4	436.005	3402.25	316.921	577.827	2910.98	1145.53	411.426	3746.64	65.6506	358.938	255.952	1805.93	330.202	1233.23	306.329	567.881	967.794	1305.3	2329.87	1812.9	454.237
GATA5	1.8293	1224.3	255.287	243.576	283.625	6.9452	257.553	315.439	161.045	4.2912	8.1999	44.0549	421.856	339.556	624.313	200.978	88.0082	211.408	1.5215	186.94	17.0215	688.714	392.219	1075.97	483.152	495.73	137.232	824.255	0.4106	903.447	500.115	174.726	106.195	19.5084	940.252	71.0173	19.1481	1797.08	202.922	559.775	12.7001	43.5869	2.3313	53.4925	277.814	1028.66	10.3896	7.7768	1160.68
OSR1	128.659	7.2595	21.9033	22.409	76.3605	106.494	127.984	659.382	186.616	392.649	166.732	368.327	66.0674	140.444	132.941	171.187	79.7735	213.671	3786.23	161.818	135.074	26.7906	618.137	112.165	314.769	99.5173	153.346	123.404	162.989	1278.77	11.3186	11.3203	125.629	29.6528	780.398	74.856	220.789	7.5608	381.493	69.4405	777.881	299.11	31.2391	1229.37	172.739	61.6822	16.4502	137.237	82.7119
LMO2	257.927	204.975	352.341	848.131	212.223	496.354	122.041	476.01	268.226	181.305	176.103	649.99	477.635	294.222	140.611	635.838	77.2002	430.059	330.164	673.132	387.651	172.832	267.493	86.8767	519.18	220.943	122.677	237.872	452.427	457.453	269.55	676.756	239.459	403.824	347.484	123.32	284.486	325.91	250.541	325.945	702.739	471.459	165.52	320.955	464.541	276.635	249.351	218.207	138.983
GATA2	15.8537	196.434	162.009	108.635	77.3522	631.092	12.2833	23.753	36.9967	47.7401	125.342	140.109	85.5627	111.111	33.2353	111.16	21.1014	465.822	697.223	410.086	371.179	12.7419	118.45	19.17	29.5807	5.1987	44.7044	47.6596	241.404	43.9308	311.052	425.249	13.8817	15.6067	31.9706	37.428	143.025	22.6824	70.8874	658.504	252.414	151.554	18.6502	66.3881	159.401	20.5607	25.974	77.3102	33.8983
TAL1	11.5854	13.665	220.544	58.4582	26.2799	62.9703	22.9817	18.0523	30.4679	13.9465	22.2569	332.217	35.7414	62.2222	27.0996	97.8213	13.896	120.416	44.5036	14.039	325.056	184.92	99.6237	11.0125	18.5828	15.9673	31.1891	27.6596	43.1079	37.2457	25.1525	27.5624	6.9408	9.364	15.1992	14.3954	92.6143	19.1009	12.987	48.6556	38.6294	40.3879	26.1103	60.1791	27.6513	7.4766	25.974	54.4373	63.7288
PAX2	0	0.8541	5.287	0.9743	0	0.463	28.1327	1814.25	0	2.1456	0.3905	0	2.1661	1.7778	63.9141	10.2268	3.6027	13.1281	0.3804	3.325	1.6472	0.3267	188.265	0.4079	0	0	0.5198	0	2.8739	0	1.6768	1.4766	9.7172	0.3902	0	15.8349	0.3908	0	12.4459	14.6439	0	3.199	2.3313	2.8657	0.9759	1.2461	66.6667	0.4575	78.6441
WT1	2648.78	1178.18	3689.95	392.644	1846.54	151.869	2000.2	5922.09	2068.55	3071.99	92.542	283.107	1091.19	2369.78	2509.52	1876.83	2325.78	1816.21	90.9091	885.933	10.9816	2633.97	3069.51	525.339	2576.94	3561.08	2642.76	4302.98	174.074	2290.13	1131.86	121.57	934.236	3119.39	1016.77	1273.99	44.1579	1532.05	864.178	1985.43	176.743	2955.51	4378.6	1635.82	1562.78	1790.65	55.4113	1636.32	4484.07
MSLN	57382.3	35713.5	13254.5	5155.52	48026.3	1881.24	59420.3	9176.25	14398.8	78219.6999999999	175.322	3262.23	37574.5	7710.22	13191.4	46465.6	7801.85	36529.2	1619.63	12009.6	2941.98	22222.1	17784.8	14025.1	43346.1	69594.1	45481.5	54435.3	13.1376	1227.67	5391.85	8692.51	78781.2000000001	57628.2	18765.2	26870.9	490.426	62543.6	2929.65	17735.7	1098.03	41806.7	20377.2	11053.4	18111.6	108976	11.2554	12288.7	31198.6
NF2	602.439	795.986	480.74	671.295	617.826	2268.78	744.923	606.651	363.438	625.985	438.501	1036.37	363.37	556.444	641.698	1289.46	470.921	301.494	208.064	291.124	831.858	366.247	768.75	107.27	1109.28	1107.32	627.94	522.128	324.746	710.533	338.301	1049.34	682.978	651.19	571.279	684.261	2040.25	814.178	612.013	962.247	337.611	714.986000000001	994.521	450.866	807.417	842.368	1517.75	661.025	862.373
BAP1	2489.63	409.523	1653.32	1525.76	329.738	506.54	392.67	2485.04	1897.17	158.239	1130.81	1836.58	647.135	1452.44	2187.91	1513.56	1691.2	507.017	2823.51	574.12	1454.52	572.73	1380.61	412.358	1437.7	304.122	1813.13	1890.64	470.081	1388.6	1823.55	1539.07	1338.89	1747.56	1898.85	1476.01	1577.96	2703.98	239.719	3207.02	2479.16	785.764	4341.76	1670.69	1839.62	214.33	6151.52	1796.43	3002.71
TP53	2632.32	1438.24	1532.1	1677.26	2436.1	2254.89	2059.24	4762.47	2648.53	1221.93	4601.72	1598.25	2408.21	1135.11	2233.93	839.484	2567.16	1331.37	1982.12	1695.02	665.382	3022.76	3274.25	3275.62	1731.61	2370.22	2393.24	2185.11	2858.26	3659.63	3253.89	1954.47	2359.88	2258.29	701.258	1646.83	1083.61	2400.35	4166.67	2611.81	2738.46	1658.3	1854.3	1286.21	1523.42	1795.02	1647.62	1141.81	2410.85
BRCA1	95.7317	509.875	214.879	361.466	194.372	589.54	107.38	183.373	350.381	60.0774	533.776	168.275	152.713	324.444	87.4345	237.883	133.814	53.8705	530.24	496.906	37.3375	222.166	58.8329	305.088	89.5007	97.2893	93.0474	120	541.517	350.014	806.275	198.843	101.336	86.6172	107.442	113.244	616.647	214.09	325.758	335.865	367.774	294.312	174.379	123.224	363.695	62.9283	451.948	295.06	210.169
YY1	1079.27	1275.54	840.257	880.77	762.117	1655.75	1154.23	913.064	867.791	1111.43	1140.96	964.151000000001	1103.65	960	677.49	1353.94	859.496	1272.52	919.361	948.000000000001	1164.05	842.27	647.162	734.577	1024.33	1003.34	872.255	796.17	1227.96	956.45	1288.64	1136.46	590.665	619.977	944.968999999999	1319.58	1723.33	886.204	1377.71	891.389	842.439	973.308	930.645000000001	896	984.059999999999	707.788	309.957	1060.38	928.814
TBP	161.585	204.975	221.299	290.342	331.722	441.255	245.27	502.138	291.621	160.922	454.12	218.108	256.146	173.333	192.254	281.458	188.883	327.297	235.451	332.502	302.544	337.823	285.536	364.23	180.139	163.758	220.403	288.936	259.468	314.201	430.945	185.554	206.143	171.674	257.862	223.129	293.083	216.875	336.58	417.115	300.569	282.315	267.63	241.672	234.873	292.212	263.204	333.028	291.525
SOX10	6.0976	3.8433	0	113.993	29.255	0	0.3962	7.601	0	5.9005	7.419	0	0	0.8889	29.6561	1.3339	2.5733	0.9054	0.7607	0	1.6472	0.3267	10.1977	0.4079	0	0	0.5198	7.234	3.695	0	0	0.4922	9.0231	0.3902	1.0482	0.9597	0.7816	0.3979	1.0823	2.3619	0	0	0.4663	10.0299	0.3253	0	0	0.4575	0
OTX2	0	0	0	0	0.4958	0	0	0	0	0	0	0	0	0	0	0	0	1.3581	0	0	0	0	0	0	0	0	0	0	0	0	0	0	0	0	0	0	0	0	3.7879	0	0	0	0	0	0	0	0	0	0
MITF	281.707	83.2711	176.359	318.11	89.7484	88.4362	154.532	220.903	186.616	78.8516	75.7517	247.718	113.181	203.556	171.29	83.5927	332.476	160.254	203.88	127.459	777.498999999999	128.399	98.0548	66.4831	125.149	60.156	239.636	140	189.675	66.8512	86.776	175.711	70.1024	86.6172	272.013	184.741	59.0074	144.053	153.68	86.4463	202.143	143.157	275.09	323.343	300.586	66.6667	439.827	427.264	236.61
GAPDH	83123.2000000001	104955	83205.8	81675.8	56985.7	60062.5	45940.8	80706.3999999999	100189	22611.1	23677.9	70313	49322.5	71248	76815.0000000001	86597.2000000001	102621	41077	118428	131476	25790.9	96413.3999999999	70277.8	46088.7	33125.1	33884.5	70739.4	72813.6	127538	106409	214526	74549.5	169676	52807.6	121452	40981.8	122909	127275	84654.8000000001	78274.6	102277	71522.9	44775.4	36428.4	55229	145773	71386.9999999999	38187.1	63197.3
ATP5PB	2132.32	3543.43	2077.42	2119.11	1731.99	2179.42	2600.1	3495.01	2555.5	2721.66	1498.24	1915.3	2497.02	2209.78	2019.17	3324.14	1560.47	2609.33	2036.44	1856.47	2460.43	2321.63	1651.24	1472.01	1847.66	2718.9	2011.18	1485.53	3885.87	2671.66	1713.3	1854.07	4043.73	2847.05	3724.32	2103.17	3675.65	3094.35	1825.76	1914.1	3062.84	2684.39	2594.71	2645.01	3570.27	1712.15	3766.23	2014.64	1908.47
GUSB	2094.51	2645.46	2227.34	2246.26	1844.55	2385.92	1611.89	2300.24	1893.36	2398.8	1599.38	1672.64	1856.38	1568.89	1856.07	2596.71	1591.87	1340.88	1333.97	2422.46	1851.5	1691.4	1377.47	1219.54	2111.61	2235.05	2261.73	1435.32	2062.61	1369.5	1567.42	1749.23	3092.14	1710.89	1655.14	823.896	1439.62	1859.16	1702.38	1559.81	2414.61	1675.9	1701.36	1767.64	1682.17	2339.56	4489.18	1497.26	1762.03
[truncated: 38 more columns]
